# Supplementary material for: Meiotic DNA break resection and recombination rely on chromatin remodeler Fun30
Source: EMBO J. 2024 Nov 29;44(1):200–24. doi: 10.1038/s44318-024-00318-8 (PMC11695836; doi:10.1038/s44318-024-00318-8)
Supplement: Supplementary file 3 — Source data Fig. 1 [file 44318_2024_318_MOESM3_ESM.zip]

Archive with 22 entries (20 files):
- SD Fig 1/
- __MACOSX/._SD Fig 1
- SD Fig 1/.DS_Store
- __MACOSX/SD Fig 1/._.DS_Store
- SD Fig 1/1B/
- __MACOSX/SD Fig 1/._1B
- SD Fig 1/1B/GAT1iii.tif
- __MACOSX/SD Fig 1/1B/._GAT1iii.tif
- SD Fig 1/1B/GAT1i.tif
- __MACOSX/SD Fig 1/1B/._GAT1i.tif
- SD Fig 1/1B/CCT6iv.tif
- __MACOSX/SD Fig 1/1B/._CCT6iv.tif
- SD Fig 1/1B/GAT1ii.tif
- __MACOSX/SD Fig 1/1B/._GAT1ii.tif
- SD Fig 1/1B/GAT1iv.tif
- __MACOSX/SD Fig 1/1B/._GAT1iv.tif
- SD Fig 1/1B/CCT6ii.tif
- __MACOSX/SD Fig 1/1B/._CCT6ii.tif
- SD Fig 1/1B/CCT6i.tif
- __MACOSX/SD Fig 1/1B/._CCT6i.tif
- SD Fig 1/1B/CCT6iii.tif
- __MACOSX/SD Fig 1/1B/._CCT6iii.tif
