# Supplementary material for: Meiotic DNA break resection and recombination rely on chromatin remodeler Fun30
Source: EMBO J. 2024 Nov 29;44(1):200–24. doi: 10.1038/s44318-024-00318-8 (PMC11695836; doi:10.1038/s44318-024-00318-8)
Supplement: Supplementary file 4 — Source data Fig. 5 [file 44318_2024_318_MOESM4_ESM.zip]

Archive with 24 entries (19 files):
- SD Fig 5/
- __MACOSX/._SD Fig 5
- SD Fig 5/5A/
- __MACOSX/SD Fig 5/._5A
- SD Fig 5/.DS_Store
- __MACOSX/SD Fig 5/._.DS_Store
- SD Fig 5/5C/
- __MACOSX/SD Fig 5/._5C
- SD Fig 5/5D/
- __MACOSX/SD Fig 5/._5D
- SD Fig 5/5B/
- __MACOSX/SD Fig 5/._5B
- SD Fig 5/5A/SV.Fig5A.txt
- __MACOSX/SD Fig 5/5A/._SV.Fig5A.txt
- SD Fig 5/5C/SV.Fig5C.txt
- __MACOSX/SD Fig 5/5C/._SV.Fig5C.txt
- SD Fig 5/5C/.DS_Store
- __MACOSX/SD Fig 5/5C/._.DS_Store
- SD Fig 5/5D/MINDJ.Fig5D.txt
- __MACOSX/SD Fig 5/5D/._MINDJ.Fig5D.txt
- SD Fig 5/5B/Fig5B-rawNumbers.txt
- __MACOSX/SD Fig 5/5B/._Fig5B-rawNumbers.txt
- SD Fig 5/5B/Fig5B-percentages.txt
- __MACOSX/SD Fig 5/5B/._Fig5B-percentages.txt
