# Supplementary material for: Meiotic DNA break resection and recombination rely on chromatin remodeler Fun30
Source: EMBO J. 2024 Nov 29;44(1):200–24. doi: 10.1038/s44318-024-00318-8 (PMC11695836; doi:10.1038/s44318-024-00318-8)
Supplement: Supplementary file 4 — Source data Fig. 5 [file 44318_2024_318_MOESM4_ESM.zip › SD Fig 5/5A/SV.Fig5A.txt]

WT	exo1nd	fun30D	fun30Dexo1nd
93.1818181818182	87.2727272727273	94.7727272727273	58.75
