# Supplementary material for: Meiotic DNA break resection and recombination rely on chromatin remodeler Fun30
Source: EMBO J. 2024 Nov 29;44(1):200–24. doi: 10.1038/s44318-024-00318-8 (PMC11695836; doi:10.1038/s44318-024-00318-8)
Supplement: Supplementary file 4 — Source data Fig. 5 [file 44318_2024_318_MOESM4_ESM.zip › SD Fig 5/5D/MINDJ.Fig5D.txt]

	WT	exo1nd	fun30D	fun30Dexo1nd
MINDJ	0.080580177	0.121654501	0.156821746	2.630297126
CI.bottom	0.00204009264545064	0.0147363214998206	0.0323520975899324	1.98199712704625
CI.top	0.448137929227059	0.438760135437587	0.457609308202272	3.41815985390223
