# Supplementary material for: Meiotic DNA break resection and recombination rely on chromatin remodeler Fun30
Source: EMBO J. 2024 Nov 29;44(1):200–24. doi: 10.1038/s44318-024-00318-8 (PMC11695836; doi:10.1038/s44318-024-00318-8)
Supplement: Supplementary file 4 — Source data Fig. 5 [file 44318_2024_318_MOESM4_ESM.zip › SD Fig 5/5B/Fig5B-rawNumbers.txt]

pattern	WT	exo1nd	fun30D	fun30Dexo1nd
4:0	90	72	97	58
3:1	14	24	6	43
2:2	4	11	5	64
1:3	0	2	1	28
0:4	2	1	1	27
