# Supplementary material for: Meiotic DNA break resection and recombination rely on chromatin remodeler Fun30
Source: EMBO J. 2024 Nov 29;44(1):200–24. doi: 10.1038/s44318-024-00318-8 (PMC11695836; doi:10.1038/s44318-024-00318-8)
Supplement: Supplementary file 4 — Source data Fig. 5 [file 44318_2024_318_MOESM4_ESM.zip › SD Fig 5/5B/Fig5B-percentages.txt]

	4:0	3:1	2:2	1:3	0:4
WT	81.8181818181818	12.7272727272727	3.63636363636364	0	1.81818181818182
exo1nd	65.4545454545455	21.8181818181818	10	1.81818181818182	0.909090909090909
fun30D	88.1818181818182	5.45454545454545	4.54545454545455	0.909090909090909	0.909090909090909
fun30Dexo1nd	26.3636363636364	19.5454545454545	29.0909090909091	12.7272727272727	12.2727272727273
