# Supplementary material for: Meiotic DNA break resection and recombination rely on chromatin remodeler Fun30
Source: EMBO J. 2024 Nov 29;44(1):200–24. doi: 10.1038/s44318-024-00318-8 (PMC11695836; doi:10.1038/s44318-024-00318-8)
Supplement: Supplementary file 5 — Source data Fig. 6 [file 44318_2024_318_MOESM5_ESM.zip]

Archive with 88 entries (80 files):
- SD Fig 6/
- __MACOSX/._SD Fig 6
- SD Fig 6/6F/
- __MACOSX/SD Fig 6/._6F
- SD Fig 6/6A/
- __MACOSX/SD Fig 6/._6A
- SD Fig 6/6G/
- __MACOSX/SD Fig 6/._6G
- SD Fig 6/.DS_Store
- __MACOSX/SD Fig 6/._.DS_Store
- SD Fig 6/6B/
- __MACOSX/SD Fig 6/._6B
- SD Fig 6/6E/
- __MACOSX/SD Fig 6/._6E
- SD Fig 6/6D/
- __MACOSX/SD Fig 6/._6D
- SD Fig 6/6C/
- __MACOSX/SD Fig 6/._6C
- SD Fig 6/6F/fun30D exo1-nd_CO,NCO gel.tif
- __MACOSX/SD Fig 6/6F/._fun30D exo1-nd_CO,NCO gel.tif
- SD Fig 6/6F/exo1-nd_CO,NCO gel.tif
- __MACOSX/SD Fig 6/6F/._exo1-nd_CO,NCO gel.tif
- SD Fig 6/6F/WT_CO,NCO gel.tif
- __MACOSX/SD Fig 6/6F/._WT_CO,NCO gel.tif
- SD Fig 6/6F/fun30D_CO,NCO gel.tif
- __MACOSX/SD Fig 6/6F/._fun30D_CO,NCO gel.tif
- SD Fig 6/6A/WT_1D gel.tif
- __MACOSX/SD Fig 6/6A/._WT_1D gel.tif
- SD Fig 6/6A/fun30D exo1-nd_1D gel.tif
- __MACOSX/SD Fig 6/6A/._fun30D exo1-nd_1D gel.tif
- SD Fig 6/6A/exo1-nd_1D gel.tif
- __MACOSX/SD Fig 6/6A/._exo1-nd_1D gel.tif
- SD Fig 6/6A/fun30D_1D gel.tif
- __MACOSX/SD Fig 6/6A/._fun30D_1D gel.tif
- SD Fig 6/6G/Fig6G_replicates_1D_H4L2_CO_NCO.txt
- __MACOSX/SD Fig 6/6G/._Fig6G_replicates_1D_H4L2_CO_NCO.txt
- SD Fig 6/6G/Fig6G.h4l2.1d.co.sd.txt
- __MACOSX/SD Fig 6/6G/._Fig6G.h4l2.1d.co.sd.txt
- SD Fig 6/6G/Fig6G.h4l2.1d.co.avg.txt
- __MACOSX/SD Fig 6/6G/._Fig6G.h4l2.1d.co.avg.txt
- SD Fig 6/6G/Fig6G.h4l2.1d.nco.avg.txt
- __MACOSX/SD Fig 6/6G/._Fig6G.h4l2.1d.nco.avg.txt
- SD Fig 6/6G/Fig6G.h4l2.1d.nco.sd.txt
- __MACOSX/SD Fig 6/6G/._Fig6G.h4l2.1d.nco.sd.txt
- SD Fig 6/6B/Fig6B_replicates_1D_H4L2_DSBs_COs.txt
- __MACOSX/SD Fig 6/6B/._Fig6B_replicates_1D_H4L2_DSBs_COs.txt
- SD Fig 6/6B/Fig6B.h4l2.1d.DSBs.sd.txt
- __MACOSX/SD Fig 6/6B/._Fig6B.h4l2.1d.DSBs.sd.txt
- SD Fig 6/6B/Fig6B.h4l2.1d.COs.sd.txt
- __MACOSX/SD Fig 6/6B/._Fig6B.h4l2.1d.COs.sd.txt
- SD Fig 6/6B/Fig6B.h4l2.1d.DSBs.avg.txt
- __MACOSX/SD Fig 6/6B/._Fig6B.h4l2.1d.DSBs.avg.txt
- SD Fig 6/6B/Fig6B.h4l2.1d.COs.avg.txt
- __MACOSX/SD Fig 6/6B/._Fig6B.h4l2.1d.COs.avg.txt
- SD Fig 6/6E/Fig6E.h4l2.2d.SEI.sd.txt
- __MACOSX/SD Fig 6/6E/._Fig6E.h4l2.2d.SEI.sd.txt
- SD Fig 6/6E/Fig6E.h4l2.2d.IS.avg.txt
- __MACOSX/SD Fig 6/6E/._Fig6E.h4l2.2d.IS.avg.txt
- SD Fig 6/6E/Fig6E_replicates_2D_H4L2.txt
- __MACOSX/SD Fig 6/6E/._Fig6E_replicates_2D_H4L2.txt
- SD Fig 6/6E/Fig6E.h4l2.2d.SEI.avg.txt
- __MACOSX/SD Fig 6/6E/._Fig6E.h4l2.2d.SEI.avg.txt
- SD Fig 6/6E/Fig6E.h4l2.2d.IH.sd.txt
- __MACOSX/SD Fig 6/6E/._Fig6E.h4l2.2d.IH.sd.txt
- SD Fig 6/6E/Fig6E.h4l2.2d.IH.avg.txt
- __MACOSX/SD Fig 6/6E/._Fig6E.h4l2.2d.IH.avg.txt
- SD Fig 6/6E/Fig6E.h4l2.2d.dHJ.avg.txt
- __MACOSX/SD Fig 6/6E/._Fig6E.h4l2.2d.dHJ.avg.txt
- SD Fig 6/6E/Fig6E.h4l2.2d.dHJ.sd.txt
- __MACOSX/SD Fig 6/6E/._Fig6E.h4l2.2d.dHJ.sd.txt
- SD Fig 6/6E/Fig6E.h4l2.2d.IS.sd.txt
- __MACOSX/SD Fig 6/6E/._Fig6E.h4l2.2d.IS.sd.txt
- SD Fig 6/6D/.DS_Store
- __MACOSX/SD Fig 6/6D/._.DS_Store
- SD Fig 6/6D/fun30D_2D gel.tif
- __MACOSX/SD Fig 6/6D/._fun30D_2D gel.tif
- SD Fig 6/6D/fun30D exo1-nd_2D gel.tif
- __MACOSX/SD Fig 6/6D/._fun30D exo1-nd_2D gel.tif
- SD Fig 6/6D/WT_2D gel.tif
- __MACOSX/SD Fig 6/6D/._WT_2D gel.tif
- SD Fig 6/6D/exo1-nd_2D gel.tif
- __MACOSX/SD Fig 6/6D/._exo1-nd_2D gel.tif
- SD Fig 6/6C/Fig6C.DAPI.avg.txt
- __MACOSX/SD Fig 6/6C/._Fig6C.DAPI.avg.txt
- SD Fig 6/6C/Fig6C_replicates_DAPI.txt
- __MACOSX/SD Fig 6/6C/._Fig6C_replicates_DAPI.txt
- SD Fig 6/6C/Fig6C.DAPI.sd.txt
- __MACOSX/SD Fig 6/6C/._Fig6C.DAPI.sd.txt
