# Supplementary material for: Meiotic DNA break resection and recombination rely on chromatin remodeler Fun30
Source: EMBO J. 2024 Nov 29;44(1):200–24. doi: 10.1038/s44318-024-00318-8 (PMC11695836; doi:10.1038/s44318-024-00318-8)
Supplement: Supplementary file 5 — Source data Fig. 6 [file 44318_2024_318_MOESM5_ESM.zip › SD Fig 6/6G/Fig6G_replicates_1D_H4L2_CO_NCO.txt]

replicates	strain	h	CO	NCO
a	wt	0	0	0
a	wt	2.5	0	0
a	wt	3.5	0	0.196087125
a	wt	4	0.263990425	0.496587491
a	wt	5	1.765905226	1.732357631
a	wt	6	3.134039915	2.839164035
a	wt	7	4.15064709	3.560914763
a	wt	8	4.519251271	3.713542546
a	wt	10	4.553583829	3.753588083
a	wt	24	4.457044956	3.604611038
a	fun	0	0	0
a	fun	2.5	0	0
a	fun	3.5	0	0.132391085
a	fun	4	0.041594217	0.250124867
a	fun	5	0.921888406	0.946056624
a	fun	6	2.430707193	1.84460887
a	fun	7	4.262936935	2.641706096
a	fun	8	5.149354891	3.107808401
a	fun	10	5.202600376	3.308460144
a	fun	24	4.407482375	3.190037461
a	exo	0	0	0
a	exo	2.5	0	0
a	exo	3.5	0	0
a	exo	4	0.064459317	0.193332018
a	exo	5	0.711569903	0.694445998
a	exo	6	2.483816653	1.604906258
a	exo	7	3.823167842	2.335889152
a	exo	8	4.252652739	2.494107888
a	exo	10	4.018022528	2.393505222
a	exo	24	3.74844766	2.291267061
a	exofun	0	0	0
a	exofun	2.5	0	0
a	exofun	3.5	0	0
a	exofun	4	0	0
a	exofun	5	0	0
a	exofun	6	0.03042562	0.02181431
a	exofun	7	0.268503216	0.177369881
a	exofun	8	0.576497758	0.540217006
a	exofun	10	1.241811946	0.926072867
a	exofun	24	1.861741858	1.136669448
b	wt	0	0	0
b	wt	2.5	0	0
b	wt	3.5	0	0.149374877
b	wt	4	0.154589813	0.365431439
b	wt	5	1.385713937	1.45368853
b	wt	6	2.809598974	2.741683336
b	wt	7	3.33991474	2.980201934
b	wt	8	4.336547024	3.594676699
b	wt	10	4.270657469	3.538128423
b	wt	24	4.183014477	3.542717328
b	fun	0	0	0
b	fun	2.5	0	0
b	fun	3.5	0	0.003820052
b	fun	4	0	0.032898362
b	fun	5	0.332377021	0.374781264
b	fun	6	1.737959776	1.098405786
b	fun	7	2.409200884	1.424792891
b	fun	8	4.217282311	2.372203751
b	fun	10	4.594481031	2.546376216
b	fun	24	3.782959421	2.20776475
b	exo	0	0	0
b	exo	2.5	0	0
b	exo	3.5	0	0.243926063
b	exo	4	0.035370149	0.405224688
b	exo	5	2.222783457	1.965033373
b	exo	6	4.108390107	2.977247774
b	exo	7	4.204795435	3.042075158
b	exo	8	3.558418722	2.510670037
b	exo	10	3.12721032	2.331742759
b	exo	24	2.915203752	2.160372751
b	exofun	0	0	0
b	exofun	2.5	0	0
b	exofun	3.5	0	0
b	exofun	4	0	0
b	exofun	5	0	0.058405685
b	exofun	6	0.298517146	0.225225578
b	exofun	7	0.971667002	0.515562179
b	exofun	8	1.661289049	0.88867162
b	exofun	10	2.138052815	1.118001212
b	exofun	24	2.12507094	1.077816211
c	wt	0	0	0
c	wt	2.5	0	0
c	wt	3.5	0.038696647	0.172435845
c	wt	4	0.169299313	0.504122879
c	wt	5	1.759474587	1.914102062
c	wt	6	3.374005031	3.145607142
c	wt	7	4.066137718	3.46702125
c	wt	8	4.156930507	3.507322607
c	wt	10	4.198257277	3.70455823
c	wt	24	3.963353481	3.597339552
c	fun	0	0	0
c	fun	2.5	0	0
c	fun	3.5	0	0
c	fun	4	0	0.131171482
c	fun	5	0.418209783	0.496914447
c	fun	6	1.496132161	1.084797174
c	fun	7	2.670902274	1.776409005
c	fun	8	3.281770232	1.911132635
c	fun	10	3.137841481	1.87005753
c	fun	24	2.351430221	1.735815698
c	exo	0	0	0
c	exo	2.5	0	0
c	exo	3.5	0	0.132783595
c	exo	4	0.036129245	0.176166927
c	exo	5	0.996349724	0.864603456
c	exo	6	3.094434854	1.881528023
c	exo	7	3.650760806	2.000308227
c	exo	8	3.902693072	2.201892245
c	exo	10	3.005310025	1.709988661
c	exo	24	2.888187809	1.584963902
c	exofun	0	0	0
c	exofun	2.5	0	0
c	exofun	3.5	0	0
c	exofun	4	0	0
c	exofun	5	0	0
c	exofun	6	0	0.042034206
c	exofun	7	0.011787022	0.089373939
c	exofun	8	0.192394948	0.236616654
c	exofun	10	0.889959405	0.776499258
c	exofun	24	1.494812797	1.116876642
