# Supplementary material for: Meiotic DNA break resection and recombination rely on chromatin remodeler Fun30
Source: EMBO J. 2024 Nov 29;44(1):200–24. doi: 10.1038/s44318-024-00318-8 (PMC11695836; doi:10.1038/s44318-024-00318-8)
Supplement: Supplementary file 5 — Source data Fig. 6 [file 44318_2024_318_MOESM5_ESM.zip › SD Fig 6/6G/Fig6G.h4l2.1d.co.sd.txt]

h	wt	exo	fun	exofun
0	0	0	0	0
2.5	0	0	0	0
3.5	0.0223415195621859	0	0	0
4	0.0593734929465176	0.0165798517343322	0.0240144323816817	0
5	0.217670926261736	0.803015738085958	0.318481577526954	0
6	0.283254708190392	0.820589092250222	0.485079043314001	0.16427176219169
7	0.445688342355123	0.283524888952289	1.00327790484744	0.496942667754289
8	0.181162574812695	0.347120888393518	0.9337928573721	0.76179141870024
10	0.187770281434832	0.552870190547391	1.06104015089511	0.643529987123037
24	0.247344203177258	0.489059008477476	1.0540916492802	0.316545012083883
