# Supplementary material for: Meiotic DNA break resection and recombination rely on chromatin remodeler Fun30
Source: EMBO J. 2024 Nov 29;44(1):200–24. doi: 10.1038/s44318-024-00318-8 (PMC11695836; doi:10.1038/s44318-024-00318-8)
Supplement: Supplementary file 5 — Source data Fig. 6 [file 44318_2024_318_MOESM5_ESM.zip › SD Fig 6/6G/Fig6G.h4l2.1d.co.avg.txt]

h	wt	exo	fun	exofun
0	0	0	0	0
2.5	0	0	0	0
3.5	0.0128988823333333	0	0	0
4	0.195959850333333	0.0453195703333333	0.013864739	0
5	1.63703125	1.31023436133333	0.557491736666667	0
6	3.10588130666667	3.228880538	1.88826637666667	0.109647588666667
7	3.85223318266667	3.89290802766667	3.11434669766667	0.41731908
8	4.33757626733333	3.90458817766667	4.21613581133333	0.810060585
10	4.34083285833333	3.383514291	4.31164096266667	1.423274722
24	4.201137638	3.183946407	3.513957339	1.82720853166667
