# Supplementary material for: Meiotic DNA break resection and recombination rely on chromatin remodeler Fun30
Source: EMBO J. 2024 Nov 29;44(1):200–24. doi: 10.1038/s44318-024-00318-8 (PMC11695836; doi:10.1038/s44318-024-00318-8)
Supplement: Supplementary file 5 — Source data Fig. 6 [file 44318_2024_318_MOESM5_ESM.zip › SD Fig 6/6G/Fig6G.h4l2.1d.nco.avg.txt]

h	wt	exo	fun	exofun
0	0	0	0	0
2.5	0	0	0	0
3.5	0.172632615666667	0.125569886	0.0454037123333333	0
4	0.455380603	0.258241211	0.138064903666667	0
5	1.70004940766667	1.17469427566667	0.605917445	0.0194685616666667
6	2.908818171	2.154560685	1.34260394333333	0.0963580313333333
7	3.33604598233333	2.459424179	1.94763599733333	0.260768666333333
8	3.60518061733333	2.40222339	2.463714929	0.555168426666667
10	3.665424912	2.14507888066667	2.57496463	0.940191112333333
24	3.58155597266667	2.012201238	2.37787263633333	1.11045410033333
