# Supplementary material for: Meiotic DNA break resection and recombination rely on chromatin remodeler Fun30
Source: EMBO J. 2024 Nov 29;44(1):200–24. doi: 10.1038/s44318-024-00318-8 (PMC11695836; doi:10.1038/s44318-024-00318-8)
Supplement: Supplementary file 5 — Source data Fig. 6 [file 44318_2024_318_MOESM5_ESM.zip › SD Fig 6/6G/Fig6G.h4l2.1d.nco.sd.txt]

h	wt	exo	fun	exofun
0	0	0	0	0
2.5	0	0	0	0
3.5	0.0233567456492728	0.122122926802556	0.0753574843788448	0
4	0.0779893236045922	0.127580433337235	0.108777194601325	0
5	0.231900886335943	0.689721180411698	0.300832385915352	0.0337205379569545
6	0.210778045013733	0.72576885784897	0.434802263538664	0.112059557764953
7	0.311725420837894	0.531756769400454	0.626265478294535	0.225001382273267
8	0.103510458580551	0.173689383491429	0.603563537671994	0.32628450531136
10	0.112934842741714	0.378062527759824	0.719627329283557	0.171188170692147
24	0.033831181871459	0.375742113758728	0.741884595971842	0.0299476653086612
