# Supplementary material for: Meiotic DNA break resection and recombination rely on chromatin remodeler Fun30
Source: EMBO J. 2024 Nov 29;44(1):200–24. doi: 10.1038/s44318-024-00318-8 (PMC11695836; doi:10.1038/s44318-024-00318-8)
Supplement: Supplementary file 5 — Source data Fig. 6 [file 44318_2024_318_MOESM5_ESM.zip › SD Fig 6/6B/Fig6B_replicates_1D_H4L2_DSBs_COs.txt]

replicates	strain	h	DSBs	COs
a	wt	0	0	0
a	wt	2.5	4.783895086	0
a	wt	3.5	5.607360909	0
a	wt	4	6.111216363	0.953232587
a	wt	5	4.993942677	6.956923933
a	wt	6	3.851291694	11.69674285
a	wt	7	1.176680055	16.39539301
a	wt	8	0.011293067	18.34862841
a	wt	10	0	17.5076301
a	wt	24	0	16.18999447
b	wt	0	0	0
b	wt	2.5	3.168873791	0
b	wt	3.5	5.321141069	0
b	wt	4	5.5750757	0.672130245
b	wt	5	3.039394544	7.498373657
b	wt	6	1.279618367	12.52905088
b	wt	7	0.176780933	15.35089696
b	wt	8	0.049521404	15.1711897
b	wt	10	0	14.92353536
b	wt	24	0	14.34653498
c	wt	0	0	0
c	wt	2.5	2.91622947	0
c	wt	3.5	5.113821579	0
c	wt	4	6.348851997	0
c	wt	5	3.565106962	6.905630669
c	wt	6	1.964487479	13.47062427
c	wt	7	0.669537766	16.21364574
c	wt	8	0.436012097	15.51067861
c	wt	10	0	11.74721939
c	wt	24	0	8.88044309
a	fun	0	0	0
a	fun	2.5	0.086001391	0
a	fun	3.5	4.146224785	0
a	fun	4	5.585940262	0
a	fun	5	5.970139262	1.841591364
a	fun	6	3.624565725	7.54776403
a	fun	7	1.950653507	11.63577663
a	fun	8	1.197831853	15.74435287
a	fun	10	0.136252596	17.16752876
a	fun	24	0	15.62628391
b	fun	0	0	0
b	fun	2.5	0.667672333	0
b	fun	3.5	4.245235749	0
b	fun	4	5.18570283	0.064283045
b	fun	5	5.548501608	1.168553413
b	fun	6	3.837569439	5.843939279
b	fun	7	2.180425667	10.22360628
b	fun	8	1.154095319	12.25347895
b	fun	10	0.265443031	13.04206657
b	fun	24	0	11.61962966
c	fun	0	0	0
c	fun	2.5	0.944331705	0
c	fun	3.5	3.122197872	0
c	fun	4	3.846086763	0
c	fun	5	3.756708528	2.501549763
c	fun	6	3.008014039	8.173616243
c	fun	7	1.464229594	11.1908042
c	fun	8	1.064144182	14.1021469
c	fun	10	0	16.67297039
c	fun	24	0	14.11812791
a	exo	0	0	0
a	exo	2.5	3.212474652	0
a	exo	3.5	8.901295235	0
a	exo	4	9.166214339	0.256319512
a	exo	5	6.912390396	2.574736524
a	exo	6	3.996315615	10.14511113
a	exo	7	1.229194481	14.68732922
a	exo	8	0.118674605	15.65959619
a	exo	10	0	15.75151554
a	exo	24	0	15.68769804
b	exo	0	0	0
b	exo	2.5	6.997253236	0
b	exo	3.5	12.8561441	0
b	exo	4	15.0093948	0.343499347
b	exo	5	8.711633881	8.260764169
b	exo	6	4.085704602	15.28548764
b	exo	7	2.757261043	14.74459689
b	exo	8	1.344628451	14.04594546
b	exo	10	0	13.53774795
b	exo	24	0	13.45131783
c	exo	0	0	0
c	exo	2.5	5.315925988	0
c	exo	3.5	9.539906505	0
c	exo	4	8.20289025	0.589518145
c	exo	5	6.801784884	3.728330825
c	exo	6	3.078407268	11.37792297
c	exo	7	1.211776891	14.46482766
c	exo	8	0.03107426	17.6281231
c	exo	10	0	17.10454603
c	exo	24	0	15.63800702
a	exofun	0	0	0
a	exofun	2.5	1.061404626	0
a	exofun	3.5	6.28980998	0
a	exofun	4	7.48421407	0
a	exofun	5	10.29379973	0
a	exofun	6	10.79935128	0
a	exofun	7	12.06397273	0.081760717
a	exofun	8	9.401461026	3.293820211
a	exofun	10	4.632061874	6.751053667
a	exofun	24	0.360487722	9.124237015
b	exofun	0	0	0
b	exofun	2.5	2.813631313	0
b	exofun	3.5	7.810843892	0
b	exofun	4	9.82013442	0
b	exofun	5	12.66364985	0
b	exofun	6	13.834766	1.141677461
b	exofun	7	12.15703521	4.128438168
b	exofun	8	10.60533907	6.325433941
b	exofun	10	5.551896612	8.941584685
b	exofun	24	0	8.619161969
c	exofun	0	0	0
c	exofun	2.5	2.952231827	0
c	exofun	3.5	8.173635596	0
c	exofun	4	10.27276919	0
c	exofun	5	11.61186522	0
c	exofun	6	13.15052692	0.563769816
c	exofun	7	9.37902086	2.740933465
c	exofun	8	4.65164939	6.437245521
c	exofun	10	1.028211222	9.825418608
c	exofun	24	0	7.898178808
