# Supplementary material for: Meiotic DNA break resection and recombination rely on chromatin remodeler Fun30
Source: EMBO J. 2024 Nov 29;44(1):200–24. doi: 10.1038/s44318-024-00318-8 (PMC11695836; doi:10.1038/s44318-024-00318-8)
Supplement: Supplementary file 5 — Source data Fig. 6 [file 44318_2024_318_MOESM5_ESM.zip › SD Fig 6/6B/Fig6B.h4l2.1d.DSBs.sd.txt]

h	wt	exo	fun	exofun
0	0	0	0	0
2.5	1.01327010132423	1.8963085968838	0.4381043294342	1.05393990729687
3.5	0.247818561989861	2.12312998839191	0.621778144077825	0.999496617756744
4	0.39636836042325	3.68327877914571	0.911212690769929	1.49652050736786
5	1.01145138712584	1.07215001196518	1.17527134221721	1.18741576087858
6	1.3318270375138	0.557553292456226	0.430826478093056	1.59216584830859
7	0.499966807554382	0.887300405201743	0.3656820758596	1.57770882918903
8	0.234954859483528	0.73440012546068	0.0681621654968627	3.14792137047197
10	0	0	0.132737172084974	2.39087030788832
24	0	0	0	0.208127683336255
