# Supplementary material for: Meiotic DNA break resection and recombination rely on chromatin remodeler Fun30
Source: EMBO J. 2024 Nov 29;44(1):200–24. doi: 10.1038/s44318-024-00318-8 (PMC11695836; doi:10.1038/s44318-024-00318-8)
Supplement: Supplementary file 5 — Source data Fig. 6 [file 44318_2024_318_MOESM5_ESM.zip › SD Fig 6/6B/Fig6B.h4l2.1d.COs.sd.txt]

h	wt	exo	fun	exofun
0	0	0	0	0
2.5	0	0	0	0
3.5	0	0	0	0
4	0.489800972817932	0.172794146135925	0.0371138333350788	0
5	0.328416161897934	3.00567913037988	0.666508869784722	0
6	0.88750139885146	2.68366532152192	1.20568822194556	0.570853319825903
7	0.558023226220549	0.147793410027002	0.721999235610347	2.05637088892807
8	1.74476973376334	1.79401614254813	1.74645423466124	1.78345667720933
10	2.88527469271285	1.80062521516351	2.25268317096699	1.58278806407742
24	3.80144807536231	1.27707186268766	2.02362324822879	0.616189398303464
