# Supplementary material for: Meiotic DNA break resection and recombination rely on chromatin remodeler Fun30
Source: EMBO J. 2024 Nov 29;44(1):200–24. doi: 10.1038/s44318-024-00318-8 (PMC11695836; doi:10.1038/s44318-024-00318-8)
Supplement: Supplementary file 5 — Source data Fig. 6 [file 44318_2024_318_MOESM5_ESM.zip › SD Fig 6/6B/Fig6B.h4l2.1d.DSBs.avg.txt]

h	wt	exo	fun	exofun
0	0	0	0	0
2.5	3.622999449	5.17521795866667	0.566001809666667	2.275755922
3.5	5.34744118566667	10.4324486133333	3.83788613533333	7.424763156
4	6.01171468666667	10.7928331296667	4.87257661833333	9.19237256
5	3.866148061	7.47526972033333	5.09178313266667	11.5231049333333
6	2.36513251333333	3.720142495	3.49004973433333	12.5948814
7	0.674332918	1.73274413833333	1.86510292266667	11.2000096
8	0.165608856	0.498125772	1.13869045133333	8.219483162
10	0	0	0.133898542333333	3.73738990266667
24	0	0	0	0.120162574
