# Supplementary material for: Meiotic DNA break resection and recombination rely on chromatin remodeler Fun30
Source: EMBO J. 2024 Nov 29;44(1):200–24. doi: 10.1038/s44318-024-00318-8 (PMC11695836; doi:10.1038/s44318-024-00318-8)
Supplement: Supplementary file 5 — Source data Fig. 6 [file 44318_2024_318_MOESM5_ESM.zip › SD Fig 6/6B/Fig6B.h4l2.1d.COs.avg.txt]

h	wt	exo	fun	exofun
0	0	0	0	0
2.5	0	0	0	0
3.5	0	0	0	0
4	0.541787610666667	0.396445668	0.0214276816666667	0
5	7.12030941966667	4.854610506	1.83723151333333	0
6	12.5654726666667	12.2695072466667	7.18843985066667	0.568482425666667
7	15.9866452366667	14.6322512566667	11.0167290366667	2.31704411666667
8	16.3434989066667	15.77788825	14.03332624	5.35216655766667
10	14.7261282833333	15.4646031733333	15.6275219066667	8.50601898666667
24	13.1389908466667	14.9256742966667	13.7880138266667	8.54719259733333
