# Supplementary material for: Meiotic DNA break resection and recombination rely on chromatin remodeler Fun30
Source: EMBO J. 2024 Nov 29;44(1):200–24. doi: 10.1038/s44318-024-00318-8 (PMC11695836; doi:10.1038/s44318-024-00318-8)
Supplement: Supplementary file 5 — Source data Fig. 6 [file 44318_2024_318_MOESM5_ESM.zip › SD Fig 6/6E/Fig6E.h4l2.2d.SEI.sd.txt]

h	wt	exo	fun	exofun
0	0	0	0	0
2.5	0.0623436595410598	0.069970302801087	0.174574005991986	0.00877775290052824
3.5	0.306908171722819	0.248781035224597	0.307164154044652	0.126048769980634
4	0.675476092259195	0.313425928530273	0.398379920546226	0.282630178346326
5	0.324071925846259	0.582676727711193	0.579225046974492	0.283626518587948
6	0.102679568740454	0.506352313730698	0.368536644808608	0.812292916187757
7	0.0534076316738909	0.186950815142538	0.0938620465349738	0.724082271113059
8	0.0590929133120906	0.0633721255346883	0.269023938934267	0.672040561647837
10	0.0347499260290061	0.0329101332703596	0.0566419897216479	0.307214759498177
24	0.0192225567832692	0.00559050863732526	0.0329385276698459	0.0467082539648785
