# Supplementary material for: Meiotic DNA break resection and recombination rely on chromatin remodeler Fun30
Source: EMBO J. 2024 Nov 29;44(1):200–24. doi: 10.1038/s44318-024-00318-8 (PMC11695836; doi:10.1038/s44318-024-00318-8)
Supplement: Supplementary file 5 — Source data Fig. 6 [file 44318_2024_318_MOESM5_ESM.zip › SD Fig 6/6E/Fig6E.h4l2.2d.IS.avg.txt]

h	wt	exo	fun	exofun
0	0	0	0	0
2.5	0.0115243576666667	0.0418610946666667	0.004646922	0.00631252766666667
3.5	0.097589586	0.284896540666667	0.0906513116666667	0.0745261496666667
4	0.209086091666667	0.495373449	0.148964194	0.189082489
5	0.164080538333333	0.561923478	0.256569747666667	0.777815923666667
6	0.117412586	0.319006428333333	0.231300994666667	1.65088936833333
7	0.053812905	0.141229579333333	0.134189983333333	2.194974249
8	0.0264184763333333	0.046419881	0.080773341	1.44240911666667
10	0.00750593933333333	0.0296347473333333	0.0289742583333333	0.398389596
24	0.00333334866666667	0.001646309	0.00605515766666667	0.037892606
