# Supplementary material for: Meiotic DNA break resection and recombination rely on chromatin remodeler Fun30
Source: EMBO J. 2024 Nov 29;44(1):200–24. doi: 10.1038/s44318-024-00318-8 (PMC11695836; doi:10.1038/s44318-024-00318-8)
Supplement: Supplementary file 5 — Source data Fig. 6 [file 44318_2024_318_MOESM5_ESM.zip › SD Fig 6/6E/Fig6E_replicates_2D_H4L2.txt]

replicates	strain	h	IH	IS	dHJ	SEI
a	wt	0	0	0	0	0
a	wt	2.5	0.001121178	0.00946398	0.010585159	0.056732202
a	wt	3.5	0.34845346	0.091420964	0.439874424	0.645091187
a	wt	4	0.833795767	0.15804035	0.991836116	1.213281727
a	wt	5	0.559969458	0.111887656	0.671857114	1.014115731
a	wt	6	0.472557382	0.09826979	0.570827172	0.826564257
a	wt	7	0.370379564	0.057475972	0.427855536	0.528158191
a	wt	8	0.128329488	0.026129046	0.154458534	0.182892424
a	wt	10	0.052477769	0.01343171	0.065909479	0.05248978
a	wt	24	0	0	0	0
a	fun	0	0	0	0	0
a	fun	2.5	0.022801462	0.007960526	0.030761988	0.342662909
a	fun	3.5	0.33464409	0.147592988	0.482237078	0.901040761
a	fun	4	0.576293978	0.229420159	0.805714137	1.475485674
a	fun	5	1.521483704	0.363482252	1.884965956	2.262581759
a	fun	6	1.136330628	0.23989628	1.376226908	1.801907706
a	fun	7	0.609006635	0.103545314	0.712551949	1.041125124
a	fun	8	0.391374984	0.076518252	0.467893236	0.707116723
a	fun	10	0.166435816	0.023408271	0.189844087	0.257893355
a	fun	24	0.037801012	0.008725232	0.046526244	0.014477451
a	exo	0	0	0	0	0
a	exo	2.5	0.032102826	0.094263921	0.126366748	0.167701221
a	exo	3.5	0.592946201	0.389985453	0.982931654	1.338147237
a	exo	4	1.531257093	0.624203788	2.155460882	2.235108222
a	exo	5	1.390716318	0.458694034	1.849410352	1.911347515
a	exo	6	0.625028022	0.18826328	0.813291303	0.953431203
a	exo	7	0.323441212	0.123073655	0.446514867	0.447006661
a	exo	8	0.153858541	0.067834019	0.221692561	0.226644266
a	exo	10	0.092364106	0.040963247	0.133327352	0.102024076
a	exo	24	0.002139068	0	0	0
a	exofun	0	0	0	0	0
a	exofun	2.5	0	0	0	0
a	exofun	3.5	0	0	0	0
a	exofun	4	0.003522777	0.071860177	0.075382954	0.094556158
a	exofun	5	0.091379615	0.541729344	0.633108959	1.340028242
a	exofun	6	0.849922809	1.848195737	2.698118546	3.41662092
a	exofun	7	1.353234408	2.643712073	3.996946481	4.194356353
a	exofun	8	0.954526187	1.721557243	2.67608343	3.097252221
a	exofun	10	0.30344429	0.637969409	0.941413699	0.949820354
a	exofun	24	0	0	0	0
b	wt	0	0	0	0	0
b	wt	2.5	0.010860761	0.011706661	0.022567422	0.055672031
b	wt	3.5	0.437023748	0.059277388	0.496301137	0.679460885
b	wt	4	0.71581525	0.130163442	0.845978692	1.210655849
b	wt	5	1.056699457	0.188690901	1.245390358	1.635188561
b	wt	6	0.565893804	0.110278481	0.676172285	1.027770641
b	wt	7	0.246901107	0.047231378	0.294132485	0.513163884
b	wt	8	0.127038866	0.025016254	0.15205512	0.168818348
b	wt	10	0.070292245	0.009086108	0.079378354	0.065694723
b	wt	24	0.037064693	0.010000046	0.047064738	0.033294445
b	fun	0	0	0	0	0
b	fun	2.5	0.005537732	0.00588284	0.011420572	0.050516802
b	fun	3.5	0.123445362	0.079519817	0.202965179	0.308308657
b	fun	4	0.350808712	0.111149423	0.461958135	0.736521337
b	fun	5	0.788987922	0.200123376	0.989111298	1.177165065
b	fun	6	0.906946109	0.269183175	1.176129284	1.30162208
b	fun	7	0.661347225	0.153841268	0.815188492	1.005357293
b	fun	8	0.482957761	0.101852638	0.584810399	0.759924311
b	fun	10	0.163429645	0.028409667	0.191839312	0.259197226
b	fun	24	0.07972338	0	0.07972338	0.062895193
b	exo	0	0	0	0	0
b	exo	2.5	0.007359452	0.016799328	0.02415878	0.027762593
b	exo	3.5	0.321143315	0.231444748	0.552588063	1.327275602
b	exo	4	0.770893709	0.349776866	1.120670575	1.730037459
b	exo	5	1.992896166	0.644800116	2.637696283	3.061046778
b	exo	6	1.215622287	0.460686972	1.676309259	1.96513749
b	exo	7	0.498494645	0.113296942	0.611791587	0.763036004
b	exo	8	0.197687427	0.016763479	0.214450906	0.219788293
b	exo	10	0.078053881	0	0.078053881	0.057638481
b	exo	24	0.064906353	0	0.064906353	0.009683045
b	exofun	0	0	0	0	0
b	exofun	2.5	0.003512505	0.016153451	0.019665955	0.015203514
b	exofun	3.5	0.019646462	0.11839151	0.138037972	0.247818132
b	exofun	4	0.065426491	0.260104499	0.32553099	0.659474551
b	exofun	5	0.497359863	1.094151095	1.591510958	1.736381547
b	exofun	6	1.117906933	1.835187118	2.953094051	2.994955902
b	exofun	7	1.215721166	2.122210445	3.33793161	3.188737631
b	exofun	8	0.967053267	1.385177428	2.352230695	2.386413656
b	exofun	10	0.247922687	0.339088658	0.587011345	0.433406633
b	exofun	24	0.055485345	0.066478441	0.121963786	0.080901069
c	wt	0	0	0	0	0
c	wt	2.5	0.005443716	0.013402432	0.018846148	0.164180599
c	wt	3.5	0.563554591	0.142070406	0.705624996	1.193022605
c	wt	4	1.67786096	0.339054483	2.016915443	2.381925489
c	wt	5	0.950000422	0.191663058	1.14166348	1.485180163
c	wt	6	0.608701275	0.143689487	0.752390762	0.962752204
c	wt	7	0.477394184	0.056731365	0.534125549	0.612249811
c	wt	8	0.278206463	0.028110129	0.306316592	0.277478993
c	wt	10	0.022127593	0	0.022127593	0
c	wt	24	0	0	0	0
c	fun	0	0	0	0	0
c	fun	2.5	0.001546463	9.74E-05	0.001643833	0.031011355
c	fun	3.5	0.13995438	0.04484113	0.18479551	0.464850025
c	fun	4	0.395606087	0.106323	0.501929086	0.847994853
c	fun	5	1.013104022	0.206103615	1.219207637	1.36929116
c	fun	6	0.829078722	0.184823529	1.013902251	1.082996832
c	fun	7	0.563310392	0.145183368	0.70849376	0.863645632
c	fun	8	0.253341334	0.063949133	0.317290468	0.269807073
c	fun	10	0.16005531	0.035104837	0.195160148	0.160444985
c	fun	24	0.038457532	0.009440241	0.047897774	0
c	exo	0	0	0	0	0
c	exo	2.5	0.008807156	0.014520035	0.023327191	0.098376203
c	exo	3.5	0.34001416	0.233259421	0.573273582	0.901912898
c	exo	4	1.32075632	0.512139693	1.832896012	2.304108346
c	exo	5	1.910580102	0.582276284	2.492856386	2.651061365
c	exo	6	0.995425953	0.308069033	1.303494986	1.498217475
c	exo	7	0.486801372	0.187318141	0.674119512	0.778070206
c	exo	8	0.242509435	0.054662145	0.29717158	0.332819316
c	exo	10	0.093567099	0.047940995	0.141508094	0.03774007
c	exo	24	0.041555011	0.004938927	0.046493939	0
c	exofun	0	0	0	0	0
c	exofun	2.5	0.000539313	0.002784132	0.003323445	0
c	exofun	3.5	0.03219234	0.105186939	0.137379279	0.083852764
c	exofun	4	0.0968981	0.235282791	0.332180891	0.359990077
c	exofun	5	0.414751252	0.697567332	1.112318584	1.186764929
c	exofun	6	0.951860865	1.26928525	2.221146115	1.847072729
c	exofun	7	1.33673442	1.819000229	3.15573465	2.789087217
c	exofun	8	0.833564721	1.220492679	2.0540574	1.753932665
c	exofun	10	0.170287385	0.218110721	0.388398106	0.403290104
c	exofun	24	0.034149639	0.047199377	0.081349016	0
