# Supplementary material for: Meiotic DNA break resection and recombination rely on chromatin remodeler Fun30
Source: EMBO J. 2024 Nov 29;44(1):200–24. doi: 10.1038/s44318-024-00318-8 (PMC11695836; doi:10.1038/s44318-024-00318-8)
Supplement: Supplementary file 5 — Source data Fig. 6 [file 44318_2024_318_MOESM5_ESM.zip › SD Fig 6/6E/Fig6E.h4l2.2d.SEI.avg.txt]

h	wt	exo	fun	exofun
0	0	0	0	0
2.5	0.092194944	0.0979466723333333	0.141397022	0.005067838
3.5	0.839191559	1.18911191233333	0.558066481	0.110556965333333
4	1.601954355	2.08975134233333	1.02000062133333	0.371340262
5	1.378161485	2.541151886	1.60301266133333	1.42105823933333
6	0.939029034	1.472262056	1.39550887266667	2.75288318366667
7	0.551190628666667	0.662704290333333	0.970042683	3.390727067
8	0.209729921666667	0.259750625	0.578949369	2.41253284733333
10	0.0393948343333333	0.0658008756666667	0.225845188666667	0.595505697
24	0.0110981483333333	0.00322768166666667	0.0257908813333333	0.026967023
