# Supplementary material for: Meiotic DNA break resection and recombination rely on chromatin remodeler Fun30
Source: EMBO J. 2024 Nov 29;44(1):200–24. doi: 10.1038/s44318-024-00318-8 (PMC11695836; doi:10.1038/s44318-024-00318-8)
Supplement: Supplementary file 5 — Source data Fig. 6 [file 44318_2024_318_MOESM5_ESM.zip › SD Fig 6/6E/Fig6E.h4l2.2d.IH.sd.txt]

h	wt	exo	fun	exofun
0	0	0	0	0
2.5	0.00488003053793994	0.0138865561156849	0.0112970614485454	0.00189157873022589
3.5	0.108107390052803	0.151771503140614	0.117460300785717	0.0162261582975553
4	0.524705854194379	0.392600717892294	0.119372333438985	0.0475069870745294
5	0.261485987150121	0.326510555634514	0.375328300291319	0.214558989555146
6	0.0696171995586979	0.298463464723074	0.159731191514422	0.135264034808079
7	0.115344496171088	0.0978663875851184	0.0490559283038809	0.0750847842697609
8	0.0869064782041131	0.0443263741207427	0.115588636352945	0.0737199610049066
10	0.0243526947197042	0.00863027292368939	0.00319202280666199	0.0668837920893394
24	0.0213993104809808	0.0317244222486174	0.0240166128905144	0.0279881930586149
