# Supplementary material for: Meiotic DNA break resection and recombination rely on chromatin remodeler Fun30
Source: EMBO J. 2024 Nov 29;44(1):200–24. doi: 10.1038/s44318-024-00318-8 (PMC11695836; doi:10.1038/s44318-024-00318-8)
Supplement: Supplementary file 5 — Source data Fig. 6 [file 44318_2024_318_MOESM5_ESM.zip › SD Fig 6/6E/Fig6E.h4l2.2d.IH.avg.txt]

h	wt	exo	fun	exofun
0	0	0	0	0
2.5	0.00580855166666667	0.0160898113333333	0.00996188566666667	0.001350606
3.5	0.449677266333333	0.418034558666667	0.199347944	0.0172796006666667
4	1.07582399233333	1.20763570733333	0.440902925666667	0.055282456
5	0.855556445666667	1.764730862	1.10785854933333	0.33449691
6	0.549050820333333	0.945358754	0.957451819666667	0.973230202333333
7	0.364891618333333	0.436245743	0.611221417333333	1.30189666466667
8	0.177858272333333	0.198018467666667	0.375891359666667	0.918381391666667
10	0.0482992023333333	0.0879950286666667	0.163306923666667	0.240551454
24	0.0123548976666667	0.036200144	0.0519939746666667	0.029878328
