# Supplementary material for: Meiotic DNA break resection and recombination rely on chromatin remodeler Fun30
Source: EMBO J. 2024 Nov 29;44(1):200–24. doi: 10.1038/s44318-024-00318-8 (PMC11695836; doi:10.1038/s44318-024-00318-8)
Supplement: Supplementary file 5 — Source data Fig. 6 [file 44318_2024_318_MOESM5_ESM.zip › SD Fig 6/6E/Fig6E.h4l2.2d.dHJ.avg.txt]

h	wt	exo	fun	exofun
0	0	0	0	0
2.5	0.0173329096666667	0.0579509063333333	0.0146087976666667	0.00766313333333333
3.5	0.547266852333333	0.702931099666667	0.289999255666667	0.0918057503333333
4	1.28491008366667	1.70300915633333	0.589867119333333	0.244364945
5	1.019636984	2.32665434033333	1.364428297	1.11231283366667
6	0.666463406333333	1.26436518266667	1.18875281433333	2.62411957066667
7	0.418704523333333	0.577475322	0.745411400333333	3.49687091366667
8	0.204276748666667	0.244438349	0.456664701	2.36079050833333
10	0.055805142	0.117629775666667	0.192281182333333	0.63894105
24	0.015688246	0.0371334306666667	0.0580491326666667	0.067770934
