# Supplementary material for: Meiotic DNA break resection and recombination rely on chromatin remodeler Fun30
Source: EMBO J. 2024 Nov 29;44(1):200–24. doi: 10.1038/s44318-024-00318-8 (PMC11695836; doi:10.1038/s44318-024-00318-8)
Supplement: Supplementary file 5 — Source data Fig. 6 [file 44318_2024_318_MOESM5_ESM.zip › SD Fig 6/6E/Fig6E.h4l2.2d.dHJ.sd.txt]

h	wt	exo	fun	exofun
0	0	0	0	0
2.5	0.0061327868331122	0.0592513158358954	0.0148185803917649	0.010526733474272
3.5	0.1400141769042	0.242708066397278	0.166730529506414	0.0795067941424933
4	0.638116354283073	0.529481530670824	0.187994336371224	0.146380464057095
5	0.305618953580794	0.419602213103044	0.465247968435329	0.479200999525876
6	0.0911703408304755	0.432837561016005	0.181491885234848	0.37154250297436
7	0.120257945544759	0.117618761849701	0.0604627911660034	0.44255577370669
8	0.0883772669883622	0.0458116320442666	0.134112968684038	0.311101347317263
10	0.0299330190329502	0.0345169482126964	0.00268543538044399	0.28014118265854
24	0.0271728391536392	0.0334503064579976	0.0187829715895836	0.0621052695587298
