# Supplementary material for: Meiotic DNA break resection and recombination rely on chromatin remodeler Fun30
Source: EMBO J. 2024 Nov 29;44(1):200–24. doi: 10.1038/s44318-024-00318-8 (PMC11695836; doi:10.1038/s44318-024-00318-8)
Supplement: Supplementary file 5 — Source data Fig. 6 [file 44318_2024_318_MOESM5_ESM.zip › SD Fig 6/6E/Fig6E.h4l2.2d.IS.sd.txt]

h	wt	exo	fun	exofun
0	0	0	0	0
2.5	0.00197554471427106	0.0453964860967904	0.00407465429208565	0.00863543147664112
3.5	0.0417397877380952	0.0910141905478288	0.052272542608415	0.064878350872439
4	0.113415684802592	0.13797957849986	0.0697186870057422	0.102273320665647
5	0.0452247847314285	0.0947076869815904	0.0926372144537121	0.284819811622786
6	0.0235352673557413	0.136540788606321	0.0428316082558476	0.330542861651545
7	0.00571191589004154	0.0402120960240534	0.0268898052617438	0.417143062734936
8	0.00156711297209114	0.026514169812709	0.01930668950441	0.255387987119317
10	0.00685386082017729	0.0259005005534788	0.00586868695521795	0.216119828817326
24	0.00577352925000864	0.00285149083295791	0.00525609267837472	0.0342024526793394
