# Supplementary material for: Meiotic DNA break resection and recombination rely on chromatin remodeler Fun30
Source: EMBO J. 2024 Nov 29;44(1):200–24. doi: 10.1038/s44318-024-00318-8 (PMC11695836; doi:10.1038/s44318-024-00318-8)
Supplement: Supplementary file 5 — Source data Fig. 6 [file 44318_2024_318_MOESM5_ESM.zip › SD Fig 6/6C/Fig6C.DAPI.avg.txt]

h	wt	exo	fun	exofun
0	0	0	0	0
2.5	0	0	0	0
3.5	0	0	0	0
4	0	0	0	0
5	3.66508219449396	0	0	0
6	23.7959809666838	7.25170025914225	7.69471691896037	0
7	52.5474483944264	32.1126510446899	37.981602805903	0
8	75.5580854615095	59.0708352131574	67.4641272538469	5.92813227937526
10	94.5171037739531	87.6757611243936	87.5465297208333	46.0027630670044
24	99.3804208644391	99.0863719615717	99.3431855500821	94.4439301572966
