# Supplementary material for: Meiotic DNA break resection and recombination rely on chromatin remodeler Fun30
Source: EMBO J. 2024 Nov 29;44(1):200–24. doi: 10.1038/s44318-024-00318-8 (PMC11695836; doi:10.1038/s44318-024-00318-8)
Supplement: Supplementary file 5 — Source data Fig. 6 [file 44318_2024_318_MOESM5_ESM.zip › SD Fig 6/6C/Fig6C_replicates_DAPI.txt]

replicates	strain	h	pastMI	total	percent.pastMI
a	wt	0	0	200	0
a	wt	2.5	0	200	0
a	wt	3.5	0	200	0
a	wt	4	0	200	0
a	wt	5	1	204	0.490196078
a	wt	6	37	211	17.53554502
a	wt	7	86	226	38.05309735
a	wt	8	129	201	64.17910448
a	wt	10	208	225	92.44444444
a	wt	24	209	210	99.52380952
a	fun	0	0	200	0
a	fun	2.5	0	200	0
a	fun	3.5	0	200	0
a	fun	4	0	200	0
a	fun	5	0	202	0
a	fun	6	25	258	9.689922481
a	fun	7	101	219	46.11872146
a	fun	8	158	214	73.8317757
a	fun	10	188	226	83.18584071
a	fun	24	210	210	100
a	exo	0	0	200	0
a	exo	2.5	0	200	0
a	exo	3.5	0	200	0
a	exo	4	0	200	0
a	exo	5	0	200	0
a	exo	6	10	267	3.745318352
a	exo	7	58	222	26.12612613
a	exo	8	109	237	45.99156118
a	exo	10	181	209	86.60287081
a	exo	24	215	217	99.07834101
a	exofun	0	0	200	0
a	exofun	2.5	0	200	0
a	exofun	3.5	0	200	0
a	exofun	4	0	200	0
a	exofun	5	0	200	0
a	exofun	6	0	200	0
a	exofun	7	0	200	0
a	exofun	8	34	215	15.81395349
a	exofun	10	136	215	63.25581395
a	exofun	24	197	200	98.5
b	wt	0	0	200	0
b	wt	2.5	0	200	0
b	wt	3.5	0	200	0
b	wt	4	0	200	0
b	wt	5	1	198	0.505050505
b	wt	6	52	213	24.41314554
b	wt	7	127	216	58.7962963
b	wt	8	176	221	79.63800905
b	wt	10	209	219	95.43378995
b	wt	24	218	219	99.543379
b	fun	0	0	200	0
b	fun	2.5	0	200	0
b	fun	3.5	0	200	0
b	fun	4	0	200	0
b	fun	5	0	200	0
b	fun	6	27	247	10.93117409
b	fun	7	99	207	47.82608696
b	fun	8	172	220	78.18181818
b	fun	10	234	246	95.12195122
b	fun	24	202	203	99.50738916
b	exo	0	0	200	0
b	exo	2.5	0	200	0
b	exo	3.5	0	200	0
b	exo	4	0	200	0
b	exo	5	0	200	0
b	exo	6	10	242	4.132231405
b	exo	7	51	206	24.75728155
b	exo	8	99	201	49.25373134
b	exo	10	219	252	86.9047619
b	exo	24	210	211	99.52606635
b	exofun	0	0	200	0
b	exofun	2.5	0	200	0
b	exofun	3.5	0	200	0
b	exofun	4	0	200	0
b	exofun	5	0	200	0
b	exofun	6	0	200	0
b	exofun	7	0	200	0
b	exofun	8	4	203	1.97044335
b	exofun	10	63	202	31.18811881
b	exofun	24	197	215	91.62790698
c	wt	0	0	200	0
c	wt	2.5	0	200	0
c	wt	3.5	0	200	0
c	wt	4	0	200	0
c	wt	5	2	20	10
c	wt	6	63	214	29.43925234
c	wt	7	138	227	60.79295154
c	wt	8	174	210	82.85714286
c	wt	10	199	208	95.67307692
c	wt	24	214	216	99.07407407
c	fun	0	0	200	0
c	fun	2.5	0	200	0
c	fun	3.5	0	200	0
c	fun	4	0	200	0
c	fun	5	0	200	0
c	fun	6	5	203	2.463054187
c	fun	7	44	220	20
c	fun	8	133	264	50.37878788
c	fun	10	183	217	84.33179724
c	fun	24	200	203	98.52216749
c	exo	0	0	200	0
c	exo	2.5	0	200	0
c	exo	3.5	0	200	0
c	exo	4	0	200	0
c	exo	5	0	225	0
c	exo	6	34	245	13.87755102
c	exo	7	95	209	45.45454545
c	exo	8	200	244	81.96721311
c	exo	10	205	229	89.51965066
c	exo	24	220	223	98.65470852
c	exofun	0	0	200	0
c	exofun	2.5	0	200	0
c	exofun	3.5	0	200	0
c	exofun	4	0	200	0
c	exofun	5	0	200	0
c	exofun	6	0	200	0
c	exofun	7	0	200	0
c	exofun	8	0	200	0
c	exofun	10	88	202	43.56435644
c	exofun	24	192	206	93.2038835
