# Supplementary material for: Meiotic DNA break resection and recombination rely on chromatin remodeler Fun30
Source: EMBO J. 2024 Nov 29;44(1):200–24. doi: 10.1038/s44318-024-00318-8 (PMC11695836; doi:10.1038/s44318-024-00318-8)
Supplement: Supplementary file 5 — Source data Fig. 6 [file 44318_2024_318_MOESM5_ESM.zip › SD Fig 6/6C/Fig6C.DAPI.sd.txt]

h	wt	exo	fun	exofun
0	0	0	0	0
2.5	0	0	0	0
3.5	0	0	0	0
4	0	0	0	0
5	5.48620477793034	0	0	0
6	5.97580379779544	5.74141525763046	4.57306216807717	0
7	12.5921132975176	11.5746725093574	15.5959066371791	0
8	9.9850694434923	19.8958168794538	14.9553446488899	8.61787430175422
10	1.79895861139202	1.60397350621249	6.58548117091394	16.1723108459695
24	0.265484477945772	0.435734425193191	0.75247548357239	3.5999586696661
