# Supplementary material for: Meiotic DNA break resection and recombination rely on chromatin remodeler Fun30
Source: EMBO J. 2024 Nov 29;44(1):200–24. doi: 10.1038/s44318-024-00318-8 (PMC11695836; doi:10.1038/s44318-024-00318-8)
Supplement: Supplementary file 6 — Source data Fig. 7 [file 44318_2024_318_MOESM6_ESM.zip]

Archive with 30 entries (25 files):
- SD Fig 7/
- __MACOSX/._SD Fig 7
- SD Fig 7/.DS_Store
- __MACOSX/SD Fig 7/._.DS_Store
- SD Fig 7/7D/
- __MACOSX/SD Fig 7/._7D
- SD Fig 7/7C/
- __MACOSX/SD Fig 7/._7C
- SD Fig 7/7B/
- __MACOSX/SD Fig 7/._7B
- SD Fig 7/7E/
- __MACOSX/SD Fig 7/._7E
- SD Fig 7/7D/Fig7D.IS.IH.txt
- __MACOSX/SD Fig 7/7D/._Fig7D.IS.IH.txt
- SD Fig 7/7C/Fig7C_replicates_2D_ERG1.txt
- __MACOSX/SD Fig 7/7C/._Fig7C_replicates_2D_ERG1.txt
- SD Fig 7/7C/Fig7C_2D_ERG1.avg.txt
- __MACOSX/SD Fig 7/7C/._Fig7C_2D_ERG1.avg.txt
- SD Fig 7/7C/Fig7C_2D_ERG1.sd.txt
- __MACOSX/SD Fig 7/7C/._Fig7C_2D_ERG1.sd.txt
- SD Fig 7/7B/ERG1_WT_2D gel.tif
- __MACOSX/SD Fig 7/7B/._ERG1_WT_2D gel.tif
- SD Fig 7/7B/ERG1_fun30D_2D gel.tif
- __MACOSX/SD Fig 7/7B/._ERG1_fun30D_2D gel.tif
- SD Fig 7/7B/ERG1_fun30D exo1-nd_2D gel.tif
- __MACOSX/SD Fig 7/7B/._ERG1_fun30D exo1-nd_2D gel.tif
- SD Fig 7/7B/ERG1_exo1-nd_2D gel.tif
- __MACOSX/SD Fig 7/7B/._ERG1_exo1-nd_2D gel.tif
- SD Fig 7/7E/Fig7E.IS.IH.txt
- __MACOSX/SD Fig 7/7E/._Fig7E.IS.IH.txt
