# Supplementary material for: Meiotic DNA break resection and recombination rely on chromatin remodeler Fun30
Source: EMBO J. 2024 Nov 29;44(1):200–24. doi: 10.1038/s44318-024-00318-8 (PMC11695836; doi:10.1038/s44318-024-00318-8)
Supplement: Supplementary file 6 — Source data Fig. 7 [file 44318_2024_318_MOESM6_ESM.zip › SD Fig 7/7D/Fig7D.IS.IH.txt]

strain	h	IS/IH_a	IS/IH_b	IS/IH_c	log2_IS/IH_a	log2_IS/IH_b	log2_IS/IH_c	log2_IS/IH_avg	log2_IS/IH_sd
wt	2.5	8.44110391035143	1.07788588663354	2.46200058930334	3.07743168398533	0.108204451279541	1.29983110714524	1.49515574747003	1.49421931997914
wt	3.5	0.262362049726813	0.135638825741799	0.252096972092629	-1.93036904349286	-2.88215789511808	-1.98794930462896	-2.2668254144133	0.533670701815122
wt	4	0.189543238590224	0.181839436921748	0.202075434784537	-2.39940110145628	-2.45926297301591	-2.30703414312801	-2.3885660725334	0.0766906288348153
wt	5	0.199810283224411	0.178566289355063	0.201750497748726	-2.3232972616314	-2.48546834797072	-2.30935586203495	-2.37270715721236	0.0979025293933215
wt	6	0.207953137001254	0.194874869137108	0.236059119475312	-2.26566964648873	-2.3593800407664	-2.08277987643319	-2.23594318789611	0.140675724567655
wt	7	0.155181272366312	0.191296744570692	0.118835475800434	-2.68797363462068	-2.38611577233602	-3.07296250857078	-2.71568397184249	0.344260812264188
wt	8	0.203609056711892	0.196918114807479	0.101040531901662	-2.29612635968823	-2.34433226175445	-3.30699395593558	-2.64915085912609	0.570218473274442
fun	2.5	0.349123490414781	1.0623193755133	0.0629629677528657	-1.51819066447972	0.0872175629411708	-3.98935264604758	-1.80677524919537	2.05354984456313
fun	3.5	0.441044657325339	0.644170147113344	0.320398189752975	-1.18100335375316	-0.634486291679034	-1.64206209833232	-1.1525172479215	0.504391559413265
fun	4	0.398095707673697	0.316837693016016	0.268759767591746	-1.32881277872375	-1.65818411713244	-1.89561090706861	-1.62753593430827	0.284639268033464
fun	5	0.238899865338288	0.253645677480979	0.203437762089943	-2.06552205430299	-1.97911351998855	-2.29734059797626	-2.1139920574226	0.164557358367712
fun	6	0.211114858729303	0.296801730917399	0.222926392989736	-2.24389997257044	-1.7524285892539	-2.16536066276128	-2.05389640819521	0.26401560595777
fun	7	0.170023293752785	0.232617998812953	0.257732450993022	-2.55619568099809	-2.10396536525777	-1.95605389707969	-2.20540498111185	0.312666015021873
fun	8	0.195511351333584	0.210893469832862	0.252422816246795	-2.3546757224583	-2.24541367109574	-1.98608577490606	-2.19539172282003	0.189317943790636
exo	2.5	2.93631224241754	2.28268735226482	1.64866331424128	1.55400539005965	1.19073327470715	0.721296805404353	1.15534515672372	0.41748070124314
exo	3.5	0.657707988249679	0.720689913785065	0.686028549516879	-0.604480902130287	-0.472549440236704	-0.543659478563077	-0.540229940310023	0.0660325598384336
exo	4	0.407641401860922	0.453729044505667	0.387762439781473	-1.29462750946288	-1.14009708116935	-1.36675502987832	-1.26715987350352	0.115798573813049
exo	5	0.329825736610074	0.323549278181511	0.304764130742528	-1.600224116879	-1.62794263622793	-1.71423498026159	-1.64746724445617	0.0594602975704001
exo	6	0.301207743290588	0.378972133800637	0.309484630244516	-1.73116923635382	-1.39983632539774	-1.69206033139487	-1.60768863104881	0.181064387263541
exo	7	0.380513213634631	0.227278152606835	0.384793781969867	-1.39398154151555	-2.13746908490949	-1.37784260865289	-1.63643107835931	0.43398666948919
exo	8	0.44088562493258	0.0847979016895192	0.225402137446735	-1.18152365621125	-3.55982762380204	-2.14942689850241	-2.29692605950523	1.19599307792183
exofun	2.5	NaN	4.59884697508897	5.16236767888035	NaN	2.20127219337924	2.36803289803917	2.28465254570921	0.117917625100482
exofun	3.5	NaN	6.02609884936014	3.26745241259256	NaN	2.59122433843387	1.70816622466136	2.14969528154762	0.624416380430343
exofun	4	20.3987300359915	3.97552275844234	2.42814658904561	4.35040743199547	1.99114457899446	1.27985552081325	2.54046917726772	1.60729287795264
exofun	5	5.9283390940091	2.19991838505021	1.68189325200639	2.56762797045987	1.13745000208293	0.750086142163705	1.48505470490217	0.957332933972334
exofun	6	2.1745454027461	1.64162782316771	1.33347771367825	1.12071383141997	0.715127087815596	0.41519371342686	0.750344877554142	0.354076091763909
exofun	7	1.95362463248865	1.74563912545835	1.36077907607107	0.966153295929962	0.803755342631259	0.444432862780174	0.738113833780465	0.266982505709002
exofun	8	1.80357256453143	1.43236931508437	1.46418466167308	0.85085746935981	0.518403517983738	0.55009751651783	0.639786167953793	0.183478740168151
