# Supplementary material for: Meiotic DNA break resection and recombination rely on chromatin remodeler Fun30
Source: EMBO J. 2024 Nov 29;44(1):200–24. doi: 10.1038/s44318-024-00318-8 (PMC11695836; doi:10.1038/s44318-024-00318-8)
Supplement: Supplementary file 6 — Source data Fig. 7 [file 44318_2024_318_MOESM6_ESM.zip › SD Fig 7/7C/Fig7C_replicates_2D_ERG1.txt]

replicates	strain	h	IH	IS	dHJ
a	wt	0	0	0	0
a	wt	2.5	0.069361364	0.042228617	0.111589981
a	wt	3.5	0.285141654	0.106034966	0.39117662
a	wt	4	0.358630444	0.147048668	0.505679111
a	wt	5	0.232011855	0.070876587	0.302888443
a	wt	6	0.115150812	0.042740825	0.157891637
a	wt	7	0.030442619	0.017813892	0.048256511
a	wt	8	0.011522559	0.002630377	0.014152936
a	wt	10	0	0	0
a	wt	24	0	0	0
a	fun	0	0	0	0
a	fun	2.5	0	0	0
a	fun	3.5	0.053720927	0.034119525	0.087840452
a	fun	4	0.111031556	0.05395365	0.164985205
a	fun	5	0.354729805	0.141894599	0.496624405
a	fun	6	0.31524253	0.079666807	0.394909337
a	fun	7	0.126983101	0.025562707	0.152545809
a	fun	8	0.07403537	0.014459532	0.088494903
a	fun	10	0	0	0
a	fun	24	0	0	0
a	exo	0	0	0	0
a	exo	2.5	0.038610145	0.028208322	0.066818467
a	exo	3.5	0.419112954	0.391359496	0.81047245
a	exo	4	0.580448536	0.594009053	1.17445759
a	exo	5	0.670847718	0.613258418	1.284106136
a	exo	6	0.376049648	0.310467407	0.686517055
a	exo	7	0.287022232	0.221808468	0.508830699
a	exo	8	0.063646913	0.031441348	0.095088261
a	exo	10	0.01997831	0.013903703	0.033882013
a	exo	24	0	0	0
a	exofun	0	0	0	0
a	exofun	2.5	0.033375314	0.027130352	0.060505666
a	exofun	3.5	0.076027025	0.112966606	0.188993631
a	exofun	4	0.150971346	0.214363121	0.365334466
a	exofun	5	0.515601526	0.872903845	1.388505371
a	exofun	6	0.538184918	0.920682169	1.458867087
a	exofun	7	0.700764661	1.066963161	1.767727822
a	exofun	8	0.465162428	0.706327299	1.171489727
a	exofun	10	0.051403045	0.078998121	0.130401165
a	exofun	24	0	0	0
b	wt	0	0	0	0
b	wt	2.5	0.063410953	0.032319325	0.095730278
b	wt	3.5	0.128239202	0.049994429	0.17823363
b	wt	4	0.203125711	0.065857545	0.268983256
b	wt	5	0.330869561	0.112180437	0.443049998
b	wt	6	0.160776074	0.047011767	0.207787842
b	wt	7	0.056201456	0.022819109	0.079020564
b	wt	8	0.025195646	0.011042136	0.036237782
b	wt	10	0	0	0
b	wt	24	0	0	0
b	fun	0	0	0	0
b	fun	2.5	0	0	0
b	fun	3.5	0.022490179	0.01055837	0.033048549
b	fun	4	0.047143788	0.025442034	0.072585822
b	fun	5	0.216006814	0.095484414	0.311491228
b	fun	6	0.106818961	0.06106371	0.167882671
b	fun	7	0.067310769	0.035464112	0.102774881
b	fun	8	0.046278905	0.018183285	0.064462189
b	fun	10	0.014064952	0.009223517	0.023288469
b	fun	24	0	0	0
b	exo	0	0	0	0
b	exo	2.5	0.093141567	0.035357443	0.12849901
b	exo	3.5	0.384080717	0.391356516	0.775437232
b	exo	4	0.414836277	0.427966565	0.842802842
b	exo	5	0.409685608	0.392078362	0.80176397
b	exo	6	0.239168451	0.172762725	0.411931175
b	exo	7	0.065693201	0.085509761	0.151202963
b	exo	8	0.027737921	0.021164104	0.048902025
b	exo	10	0	0	0
b	exo	24	0	0	0
b	exofun	0	0	0	0
b	exofun	2.5	0	0.007600466	0.002292179
b	exofun	3.5	0.019632621	0.013162074	0.032794695
b	exofun	4	0.040320952	0.043135808	0.083456761
b	exofun	5	0.093249407	0.295134728	0.388384135
b	exofun	6	0.253643631	0.732817755	0.986461386
b	exofun	7	0.357405935	1.015063423	1.372469358
b	exofun	8	0.313343884	0.698429226	1.01177311
b	exofun	10	0.138137587	0.264006058	0.402143645
b	exofun	24	0	0	0
c	wt	0	0	0	0
c	wt	2.5	0.007872791	0.009759148	0.017631939
c	wt	3.5	0.020125079	0.017626271	0.03775135
c	wt	4	0.141307625	0.040603327	0.181910951
c	wt	5	0.235401387	0.103039043	0.33844043
c	wt	6	0.094685577	0.027550479	0.122236056
c	wt	7	0.03342589	0.02320743	0.05663332
c	wt	8	0.013601586	0.022049629	0.035651216
c	wt	10	0	0	0
c	wt	24	0	0	0
c	fun	0	0	0	0
c	fun	2.5	0.010541083	0.014365959	0.024907042
c	fun	3.5	0.027929821	0.019113063	0.047042884
c	fun	4	0.092794118	0.04562017	0.138414288
c	fun	5	0.336933203	0.134680947	0.471614149
c	fun	6	0.242594238	0.082662527	0.325256765
c	fun	7	0.170047909	0.061052223	0.231100132
c	fun	8	0.025017945	0.031736666	0.056754611
c	fun	10	0	0	0
c	fun	24	0	0	0
c	exo	0	0	0	0
c	exo	2.5	0.048647137	0.041992668	0.090639805
c	exo	3.5	0.371239654	0.532119703	0.903359358
c	exo	4	0.596960462	0.695557384	1.292517846
c	exo	5	0.530548524	0.374061469	0.904609993
c	exo	6	0.170129501	0.197906313	0.368035813
c	exo	7	0.084204419	0.0418354	0.126039819
c	exo	8	0.030956869	0.026105995	0.057062864
c	exo	10	0	0	0
c	exo	24	0	0	0
c	exofun	0	0	0	0
c	exofun	2.5	0.043800485	0.018951734	0.06275222
c	exofun	3.5	0.147597588	0.12524592	0.272843508
c	exofun	4	0.320377394	0.373779265	0.694156658
c	exofun	5	0.698957648	1.34238265	2.041340298
c	exofun	6	1.158365982	2.162801991	3.321167973
c	exofun	7	1.120432173	1.72764953	2.848081702
c	exofun	8	0.825104624	0.94929831	1.774402935
c	exofun	10	0.25624897	0.349455941	0.605704911
c	exofun	24	0.017747784	0.025704391	0.043452175
