# Supplementary material for: Meiotic DNA break resection and recombination rely on chromatin remodeler Fun30
Source: EMBO J. 2024 Nov 29;44(1):200–24. doi: 10.1038/s44318-024-00318-8 (PMC11695836; doi:10.1038/s44318-024-00318-8)
Supplement: Supplementary file 6 — Source data Fig. 7 [file 44318_2024_318_MOESM6_ESM.zip › SD Fig 7/7C/Fig7C_2D_ERG1.avg.txt]

strain	h	IH	IS	Total
wt	0	0	0	0
wt	2.5	0.046881703	0.028102364	0.074984066
wt	3.5	0.144501978	0.057885222	0.2023872
wt	4	0.234354593	0.08450318	0.318857773
wt	5	0.266094268	0.095365356	0.361459624
wt	6	0.123537488	0.039101024	0.162638512
wt	7	0.040023321	0.021280143	0.061303465
wt	8	0.016773264	0.011907381	0.028680645
wt	10	0	0	0
wt	24	0	0	0
fun	0	0	0	0
fun	2.5	0.003513694	0.004788653	0.008302347
fun	3.5	0.034713643	0.021263653	0.055977295
fun	4	0.083656487	0.041671951	0.125328438
fun	5	0.302556607	0.124019987	0.426576594
fun	6	0.221551909	0.074464348	0.296016258
fun	7	0.12144726	0.040693014	0.162140274
fun	8	0.048444073	0.021459828	0.069903901
fun	10	0	0	0
fun	24	0	0	0
exo	0	0	0	0
exo	2.5	0.06013295	0.035186144	0.095319094
exo	3.5	0.391477775	0.438278572	0.829756347
exo	4	0.530748425	0.572511001	1.103259426
exo	5	0.537027284	0.459799416	0.9968267
exo	6	0.261782533	0.227045482	0.488828015
exo	7	0.145639951	0.116384543	0.262024494
exo	8	0.040780568	0.026237149	0.067017717
exo	10	0.006659437	0.004634568	0.011294004
exo	24	0	0	0
exofun	0	0	0	0
exofun	2.5	0.023955837	0.017894184	0.041850021
exofun	3.5	0.081085745	0.083791533	0.164877278
exofun	4	0.170556564	0.210426064	0.380982629
exofun	5	0.435936194	0.836807074	1.272743268
exofun	6	0.650064843	1.272100638	1.922165482
exofun	7	0.726200923	1.269892038	1.996092961
exofun	8	0.534536979	0.784684945	1.319221924
exofun	10	0.148596534	0.23082004	0.379416574
exofun	24	0	0	0
