# Supplementary material for: Meiotic DNA break resection and recombination rely on chromatin remodeler Fun30
Source: EMBO J. 2024 Nov 29;44(1):200–24. doi: 10.1038/s44318-024-00318-8 (PMC11695836; doi:10.1038/s44318-024-00318-8)
Supplement: Supplementary file 6 — Source data Fig. 7 [file 44318_2024_318_MOESM6_ESM.zip › SD Fig 7/7C/Fig7C_2D_ERG1.sd.txt]

strain	h	IH	IS	Total
wt	0	0	0	0
wt	2.5	0.02769023	0.013586848	0.041067687
wt	3.5	0.108801975	0.036521435	0.145292582
wt	4	0.091428421	0.045412167	0.136801696
wt	5	0.045823947	0.017713763	0.059490771
wt	6	0.027625359	0.008351509	0.035087287
wt	7	0.011504318	0.002456132	0.012986261
wt	8	0.006015701	0.00795145	0.010275432
wt	10	0	0	0
wt	24	0	0	0
fun	0	0	0	0
fun	2.5	0.004969114	0.006772178	0.011741292
fun	3.5	0.01362241	0.009738267	0.023243722
fun	4	0.026870479	0.011969945	0.038840195
fun	5	0.0616297	0.020391475	0.082015687
fun	6	0.086379707	0.00955428	0.094961509
fun	7	0.042124531	0.01495287	0.052826021
fun	8	0.020069761	0.007424134	0.013517167
fun	10	0	0	0
fun	24	0	0	0
exo	0	0	0	0
exo	2.5	0.023697565	0.005628739	0.02539743
exo	3.5	0.020231997	0.066355701	0.053974803
exo	4	0.082239003	0.110296075	0.190372932
exo	5	0.106717361	0.108760903	0.207431004
exo	6	0.085573844	0.059874665	0.140931232
exo	7	0.100257596	0.076648615	0.174820428
exo	8	0.016222263	0.004196692	0.02012654
exo	10	0.009417866	0.006554268	0.015972134
exo	24	0	0	0
exofun	0	0	0	0
exofun	2.5	0.021126015	0.008008034	0.027986651
exofun	3.5	0.052363799	0.050193531	0.09947213
exofun	4	0.115168248	0.13501333	0.249562604
exofun	5	0.253614592	0.428298405	0.679763031
exofun	6	0.377728713	0.634473501	1.0078683
exofun	7	0.312022983	0.324376157	0.623683106
exofun	8	0.214607215	0.116443878	0.328399821
exofun	10	0.083954374	0.112880001	0.194706279
exofun	24	0	0	0
