# Supplementary material for: Meiotic DNA break resection and recombination rely on chromatin remodeler Fun30
Source: EMBO J. 2024 Nov 29;44(1):200–24. doi: 10.1038/s44318-024-00318-8 (PMC11695836; doi:10.1038/s44318-024-00318-8)
Supplement: Supplementary file 6 — Source data Fig. 7 [file 44318_2024_318_MOESM6_ESM.zip › SD Fig 7/7E/Fig7E.IS.IH.txt]

strain	median.resection	h.max.dHJ_a	h.max.dHJ_b	h.max.dHJ_c	log2_IS/IH_a	log2_IS/IH_b	log2_IS/IH_c	log2_IS/IH_avg	log2_IS/IH_sd	max.CO_a	max.CO_b	max.CO_c	max.CO_avg	max.CO_sd
wt	755	4	5	4	-2.39940110145628	-2.48546834797072	-2.30703414312801	-2.39730119751834	0.0892356350449431	18.34862841	15.35089696	16.21364574	16.6377237033333	1.54320447472734
fun	439	5	6	5	-2.06552205430299	-1.7524285892539	-2.29734059797626	-2.03843041384438	0.273464334145266	17.16752876	13.04206657	16.67297039	15.6275219066667	2.25268317096699
exo	354	4	5	5	-1.29462750946288	-1.62794263622793	-1.71423498026159	-1.5456017086508	0.221591129455169	15.75151554	15.28548764	17.6281231	16.22170876	1.24007922033749
exofun	130	7	7	7	0.966153295929962	0.803755342631259	0.444432862780174	0.738113833780465	0.266982505709002	9.124237015	8.941584685	9.825418608	9.29708010266667	0.46657973656922
